# Supplementary material for: Growth trajectories in the cave bear and its extant relatives: an examination of ontogenetic patterns in phylogeny
Source: BMC Evol Biol. 2015 Nov 2;15:239. doi: 10.1186/s12862-015-0521-z (PMC4630841; doi:10.1186/s12862-015-0521-z)
Supplement: Additional file 1: Table A1. — List of all examined crania and mandibles. ID, collection number; IDAS, individual dental age stage [37]; sex, male (m) and female (f); absolute age is given in days (d), weeks (w), months (mo), or years (y). (XLSX 33 kb) [file 12862_2015_521_MOESM1_ESM.xlsx]

## Sheet: Specimens
Structure	Collection	Species	ID	Absolute age	IDAS	Age class	Sex	Provenance
Cranium	NHMW	Ursus americanus	982		3	Adult
Cranium	NHMW	Ursus americanus	8268		3	Adult
Cranium	NHMW	Ursus americanus	8269		3	Adult
Cranium	NHMW	Ursus americanus	8270		3	Adult
Cranium	NHMW	Ursus americanus	8271		3	Adult
Cranium	NHMW	Ursus americanus	8272		3	Adult
Cranium	NHMW	Ursus americanus	8273		3	Adult
Cranium	NHMW	Ursus americanus	8274		3	Adult
Cranium	NHMW	Ursus americanus	8275		3	Adult
Cranium	NHMW	Ursus americanus	40543		3	Adult
Cranium	NHMW	Ursus americanus	63555		3	Adult
Cranium	NHMW	Ursus americanus	64974		3	Adult
Cranium	NMB	Ursus americanus	BA-8387		3	Adult	m	Zoo Basel
Cranium	NMB	Ursus americanus	BA-9151		3	Adult	f	Zoo Basel
Cranium	NMB	Ursus americanus	BA-9608	5 y	3	Adult	f	Zoo Basel
Cranium	NMB	Ursus americanus	BA-C.2189		3	Adult	f	Neufundland
Cranium	NMB	Ursus americanus	BA-C.III.475	5 y	3	Adult	f
Cranium	NMBE	Ursus americanus	BE-1021778	5 y	3	Adult	m	Canada
Cranium	NMBE	Ursus americanus	BE-1042654	7 y	3	Adult	f	Canada
Cranium	NMBE	Ursus americanus	BE-1042659		3	Adult		USA
Cranium	RBIN	Ursus americanus	KBIN-1139		3	Adult	m	Zoo Brussels
Cranium	RBIN	Ursus americanus	KBIN-1139 B		3	Adult	f	Zoo Brussels
Cranium	RBIN	Ursus americanus	KBIN-3384	7 y	3	Adult	m	Solvay
Cranium	RBIN	Ursus americanus	KBIN-40169		3	Adult
Cranium	RBIN	Ursus americanus	KBIN-40170		3	Adult
Cranium	RBIN	Ursus americanus	KBIN-40171		3	Adult
Cranium	RBIN	Ursus americanus	KBIN-40172		3	Adult
Cranium	NMB	Ursus americanus	BA-2962	5 y	5	Adult	m
Cranium	NHMW	Ursus arctos	983		1	Juvenile
Cranium	NHMW	Ursus arctos	2579		1	Juvenile
Cranium	NHMW	Ursus arctos	2580		1	Juvenile
Cranium	NMB	Ursus arctos	BA-6363		1	Juvenile		Basel
Cranium	NMB	Ursus arctos	BA-C.3876		1	Juvenile	m
Cranium	NMBE	Ursus arctos	BE-1042348	3 m	1	Juvenile	m	Tierpark Dhälhölzli Berne
Cranium	NMBE	Ursus arctos	BE-1042350	5 m	1	Juvenile		Tierpark Dhälhölzli Berne
Cranium	NMBE	Ursus arctos	BE-1042357	4 m	1	Juvenile	m	Tierpark Dhälhölzli Berne
Cranium	NMBE	Ursus arctos	BE-1042358	4 m	1	Juvenile	f	Tierpark Dhälhölzli Berne
Cranium	NMBE	Ursus arctos	BE-1042404	4 w	1	Juvenile		Tierpark Dhälhölzli Berne
Cranium	NMBE	Ursus arctos	BE-1042405	4 w	1	Juvenile		Tierpark Dhälhölzli Berne
Cranium	NMBE	Ursus arctos	BE-1042406		1	Juvenile	m	Tierpark Dhälhölzli Berne
Cranium	NMBE	Ursus arctos	BE-1042407		1	Juvenile	f	Tierpark Dhälhölzli Berne
Cranium	NMBE	Ursus arctos	BE-1042408	1.5 m	1	Juvenile	f	Tierpark Dhälhölzli Berne
Cranium	NMBE	Ursus arctos	BE-1042409	2 m	1	Juvenile	f
Cranium	NMBE	Ursus arctos	BE-1042412	4 w	1	Juvenile		Tierpark Dhälhölzli Berne
Cranium	NMBE	Ursus arctos	BE-1042561	5 d	1	Juvenile		Tierpark Dhälhölzli Berne
Cranium	NHMW	Ursus arctos	21490		2	Juvenile
Cranium	NMB	Ursus arctos	BA-8221	8 m	2	Juvenile
Cranium	NMB	Ursus arctos	BA-C.III.351		2	Juvenile
Cranium	NMBE	Ursus arctos	BE-1042347	6 m	2	Juvenile	m	Tierpark Dhälhölzli Berne
Cranium	NMBE	Ursus arctos	BE-1042349	6 m	2	Juvenile		Tierpark Dhälhölzli Berne
Cranium	NMBE	Ursus arctos	BE-1042373	10 m	2	Juvenile	m	Tierpark Dhälhölzli Berne
Cranium	NMBE	Ursus arctos	BE-1042375	11 m	2	Juvenile	f	Tierpark Dhälhölzli Berne
Cranium	NMBE	Ursus arctos	BE-1042380	11 m	2	Juvenile	m	Tierpark Dhälhölzli Berne
Cranium	NMBE	Ursus arctos	BE-1042386	9 m	2	Juvenile	f	Tierpark Dhälhölzli Berne
Cranium	NMBE	Ursus arctos	BE-1042416	9 m	2	Juvenile	m	Tierpark Dhälhölzli Berne
Cranium	NMB	Ursus arctos	BA-10823		3	Adult	f	Finland
Cranium	NMB	Ursus arctos	BA-6541		3	Adult		Berne
Cranium	NMB	Ursus arctos	BA-6542	12 m	3	Adult		Berne
Cranium	NMB	Ursus arctos	BA-C.1565		3	Adult	f	Berne
Cranium	NMB	Ursus arctos	BA-C.III.363		3	Adult	f
Cranium	NMB	Ursus arctos	BA-C.III.999		3	Adult	m
Cranium	NMBE	Ursus arctos	BE-1030174		3	Adult	f
Cranium	NMBE	Ursus arctos	BE-1042355	2 y	3	Adult	f	Tierpark Dhälhölzli Berne
Cranium	NMBE	Ursus arctos	BE-1042361	2 y	3	Adult	f	Tierpark Dhälhölzli Berne
Cranium	NMBE	Ursus arctos	BE-1042363	3 y	3	Adult	f	Tierpark Dhälhölzli Berne
Cranium	NMBE	Ursus arctos	BE-1042364	3 y	3	Adult	m	Tierpark Dhälhölzli Berne
Cranium	NMBE	Ursus arctos	BE-1042369	5 y	3	Adult	m	Tierpark Dhälhölzli Berne
Cranium	NMBE	Ursus arctos	BE-1042372	2 y	3	Adult	f	Tierpark Dhälhölzli Berne
Cranium	NMBE	Ursus arctos	BE-1042376	5 y	3	Adult	m	Tierpark Dhälhölzli Berne
Cranium	NMBE	Ursus arctos	BE-1042379	11 y	3	Adult	m	Tierpark Dhälhölzli Berne
Cranium	NMBE	Ursus arctos	BE-1042381	2 y	3	Adult	m	Tierpark Dhälhölzli Berne
Cranium	NMBE	Ursus arctos	BE-1042383	3 y	3	Adult	m	Tierpark Dhälhölzli Berne
Cranium	NMBE	Ursus arctos	BE-1042384		3	Adult	f	Tierpark Dhälhölzli Berne
Cranium	NMBE	Ursus arctos	BE-1042387	1 y 1m	3	Adult	m
Cranium	NMBE	Ursus arctos	BE-1042388	1.5 y	3	Adult	m	Tierpark Dhälhölzli Berne
Cranium	NMBE	Ursus arctos	BE-1042390	2.5 y	3	Adult	f	Tierpark Dhälhölzli Berne
Cranium	NMBE	Ursus arctos	BE-1042392		3	Adult	f
Cranium	NMBE	Ursus arctos	BE-1042394	4 y	3	Adult	f	Tierpark Dhälhölzli Berne
Cranium	NMBE	Ursus arctos	BE-1042396	2 y	3	Adult	f	Tierpark Dhälhölzli Berne
Cranium	NMBE	Ursus arctos	BE-1042399		3	Adult	f	Tierpark Dhälhölzli Berne
Cranium	NMBE	Ursus arctos	BE-1042418		3	Adult	m
Cranium	NMBE	Ursus arctos	BE-1042425	1.5 y	3	Adult	f
Cranium	NMBE	Ursus arctos	BE-1042426	3 y	3	Adult	f	Tierpark Dhälhölzli Berne
Cranium	NMBE	Ursus arctos	BE-1042553		3	Adult	f	Menagerie
Cranium	NMBE	Ursus arctos	BE-1042556	5 y	3	Adult	f	Alaska
Cranium	NMBE	Ursus arctos	BE-1047854		3	Adult	m	Graubünden
Cranium	NMBE	Ursus arctos	BE-1054540		3	Adult	m	Alaska
Cranium	NMBE	Ursus arctos	BE-1054620		3	Adult	f	Tierpark Dhälhölzli Berne
Cranium	NMBE	Ursus arctos	BE-1065825	5 y	3	Adult	m	Tierpark Dhälhölzli Berne
Cranium	RBIN	Ursus arctos	KBIN-1136 C		3	Adult	f	Zoo Brussels
Cranium	ZMUZH	Ursus arctos	ZM10308		3	Adult
Cranium	ZMUZH	Ursus arctos	ZM15198	2 y	3	Adult
Cranium	NMB	Ursus arctos	BA-C.2470	8 y	4	Adult	m	North America
Cranium	NMBE	Ursus arctos	BE-1030173		4	Adult	m	Zoo Warsaw
Cranium	NMBE	Ursus arctos	BE-1030241	22 y	4	Adult	m	Tierpark Dhälhölzli Berne
Cranium	NMBE	Ursus arctos	BE-1042374	13 y	4	Adult	f	Tierpark Dhälhölzli Berne
Cranium	NMBE	Ursus arctos	BE-1042393	27 y	4	Adult	f	Tierpark Dhälhölzli Berne
Cranium	NMBE	Ursus arctos	BE-1042410	15 y	4	Adult	m	Tierpark Dhälhölzli Berne
Cranium	NMBE	Ursus arctos	BE-1042554		4	Adult		Canada
Cranium	NMBE	Ursus arctos	BE-1042343		5	Adult	m	Tierpark Dhälhölzli Berne
Cranium	NMBE	Ursus arctos	BE-1042366	23 y	5	Adult	f	Hungary
Cranium	NMBE	Ursus arctos	BE-1042391	27 y	5	Adult	f	Romania
Cranium	NMBE	Ursus arctos	BE-1042395		5	Adult	m
Cranium	NMBE	Ursus arctos	BE-1042398	30 y	5	Adult	m	Tierpark Dhälhölzli Berne
Cranium	NMBE	Ursus arctos	BE-1042413		5	Adult	m
Cranium	NMBE	Ursus arctos	BE-1042414	32 y	5	Adult	m	Bosnia
Cranium	NMBE	Ursus arctos	BE-1042417		5	Adult	f	Zoo Warsaw
Cranium	NMBE	Ursus arctos	BE-1042555		5	Adult	m	Alaska
Cranium	NMBE	Ursus arctos	BE-1042557		5	Adult	m	Alaska
Cranium	NMBE	Ursus arctos	BE-1042563		5	Adult	f	Graubünden
Cranium	NMBE	Ursus arctos	BE-1054621		5	Adult	m	Mongolia
Cranium	IPUW	Ursus maritimus	1322		3	Adult
Cranium	IPUW	Ursus maritimus	1366		3	Adult
Cranium	NHMW	Ursus maritimus	5321		3	Adult
Cranium	NHMW	Ursus maritimus	7138		3	Adult
Cranium	NHMW	Ursus maritimus	7140		3	Adult
Cranium	NHMW	Ursus maritimus	7141		3	Adult
Cranium	NHMW	Ursus maritimus	7142		3	Adult
Cranium	NHMW	Ursus maritimus	7143		3	Adult
Cranium	NHMW	Ursus maritimus	7144		3	Adult
Cranium	NHMW	Ursus maritimus	7145		3	Adult
Cranium	NHMW	Ursus maritimus	7147		3	Adult
Cranium	NHMW	Ursus maritimus	7149		3	Adult
Cranium	NHMW	Ursus maritimus	7225		3	Adult
Cranium	NHMW	Ursus maritimus	7794		3	Adult
Cranium	NHMW	Ursus maritimus	12691		3	Adult
Cranium	NHMW	Ursus maritimus	13176		3	Adult
Cranium	NHMW	Ursus maritimus	13329		3	Adult
Cranium	NHMW	Ursus maritimus	31068		3	Adult
Cranium	NMB	Ursus maritimus	BA-10286		3	Adult		Basel
Cranium	NMB	Ursus maritimus	BA-10302	8 y	3	Adult	f	Basel
Cranium	NMB	Ursus maritimus	BA-6548		3	Adult
Cranium	NMB	Ursus maritimus	BA-8272		3	Adult		Greenland
Cranium	NMB	Ursus maritimus	BA-9985		3	Adult
Cranium	NMB	Ursus maritimus	BA-C.1294		3	Adult	m	Basel
Cranium	NMB	Ursus maritimus	BA-C.3270	5 y	3	Adult
Cranium	NMB	Ursus maritimus	BA-C.4045		3	Adult	m
Cranium	NMB	Ursus maritimus	BA-C.III.146		3	Adult
Cranium	NMB	Ursus maritimus	BA-n.N.039		3	Adult
Cranium	NMBE	Ursus maritimus	BE-1049101		3	Adult	m	Greenland
Cranium	RBIN	Ursus maritimus	KBIN-1133 C		3	Adult	m
Cranium	RBIN	Ursus maritimus	KBIN-1133 F		3	Adult	f	Zoo Brussels
Cranium	RBIN	Ursus maritimus	KBIN-1134		3	Adult	m	Zoo Brussels
Cranium	RBIN	Ursus maritimus	KBIN-1134 B		3	Adult	f
Cranium	RBIN	Ursus maritimus	KBIN-7551		3	Adult	m
Cranium	RBIN	Ursus maritimus	KBIN-7553		3	Adult	f
Cranium	RBIN	Ursus maritimus	KBIN-7555		3	Adult	m
Cranium	RBIN	Ursus maritimus	KBIN-7556		3	Adult	m
Cranium	NMSG	Ursus maritimus	St.G1		3	Adult
Cranium	NHMW	Ursus maritimus	2568		4	Adult
Cranium	NMB	Ursus maritimus	BA-10247	8 y	4	Adult	m	Basel
Cranium	NMB	Ursus maritimus	BA-10248	8 y	4	Adult
Cranium	NMBE	Ursus maritimus	BE-1042675		4	Adult	f	Zoo Basel
Cranium	Montbéliard	Ursus spelaeus	MCP-2003 01-137		1	Juvenile		Gondenans les Moulins
Cranium	NHMW	Ursus spelaeus	Juvenile		2	Juvenile
Cranium	Montbéliard	Ursus spelaeus	MCP-2003 01 14		2	Juvenile	f	Gondenans les Moulins
Cranium	IPUW	Ursus spelaeus	45		3	Adult		Mixnitz
Cranium	NHMW	Ursus spelaeus	5325		3	Adult		Slouperhöhle
Cranium	NHMW	Ursus spelaeus	5334		3	Adult
Cranium	IPUW	Ursus spelaeus	3000-03-28		3	Adult		Mixnitz
Cranium	NHMW	Ursus spelaeus	1907-71		3	Adult
Cranium	IPUW	Ursus spelaeus	3000/3/43		3	Adult		Mixnitz
Cranium	IPUW	Ursus spelaeus	3000/5/103		3	Adult		Mixnitz
Cranium	IPUW	Ursus spelaeus	3000/5/104		3	Adult		Mixnitz
Cranium	IPUW	Ursus spelaeus	3000/5/105		3	Adult		Mixnitz
Cranium	IPUW	Ursus spelaeus	3003/3/39		3	Adult		Mixnitz
Cranium	NHMW	Ursus spelaeus	A5325		3	Adult		Slouperhöhle
Cranium	NHMW	Ursus spelaeus	A5327		3	Adult		Slouperhöhle
Cranium	NHMW	Ursus spelaeus	A5328		3	Adult		Slouperhöhle
Cranium	NHMW	Ursus spelaeus	A5330		3	Adult		Kreuzberghöhle
Cranium	NHMW	Ursus spelaeus	A5332		3	Adult
Cranium	NHMW	Ursus spelaeus	A5543		3	Adult		Slouperhöhle
Cranium	NHMW	Ursus spelaeus	A5550		3	Adult		Slouperhöhle
Cranium	IPUW	Ursus spelaeus	Cu703		3	Adult		Conturines
Cranium	IPUW	Ursus spelaeus	Cu704		3	Adult		Conturines
Cranium	IfPEN	Ursus spelaeus	G/f1/1971/10		3	Adult		Zoolithenhöhle
Cranium	IfPEN	Ursus spelaeus	G/f1/1971/19		3	Adult		Zoolithenhöhle
Cranium	IfPEN	Ursus spelaeus	G/f1/1971/21		3	Adult		Zoolithenhöhle
Cranium	Montbéliard	Ursus spelaeus	MCP-2003 01-06		3	Adult	f	Gondenans les Moulins
Cranium	Montbéliard	Ursus spelaeus	MCP-2003 01-11		3	Adult		Gondenans les Moulins
Cranium	IfPEN	Ursus spelaeus	Mor2		3	Adult		Zoolithenhöhle
Cranium	RBIN	Ursus spelaeus	RBIN 2167		3	Adult	f	Goyet Cave B5
Cranium	RBIN	Ursus spelaeus	RBIN 2170		3	Adult	m	Goyet Cave B5
Cranium	RBIN	Ursus spelaeus	RBIN 2175		3	Adult	f	Goyet Cave B5
Cranium	IPUW	Ursus spelaeus	RK332		3	Adult		Ramesch
Cranium	Montbéliard	Ursus spelaeus	Ro85 518-19		3	Adult		Gondenans les Moulins
Cranium	IfPEN	Ursus spelaeus	sp.72/2		3	Adult		Zoolithenhöhle
Cranium	IfPEN	Ursus spelaeus	sp.72/4		3	Adult		Zoolithenhöhle
Cranium	IfPEN	Ursus spelaeus	sp.72/46		3	Adult		Zoolithenhöhle
Cranium	IfPEN	Ursus spelaeus	sp.72/49		3	Adult		Zoolithenhöhle
Cranium	IfPEN	Ursus spelaeus	sp.72/51		3	Adult		Zoolithenhöhle
Cranium	IfPEN	Ursus spelaeus	sp.72/58		3	Adult		Zoolithenhöhle
Cranium	IfPEN	Ursus spelaeus	sp.72/62		3	Adult		Zoolithenhöhle
Cranium	IfPEN	Ursus spelaeus	Sp.78/1		3	Adult		Zoolithenhöhle
Cranium	IPUW	Ursus spelaeus	Sr1/2		3	Adult		Mixnitz
Cranium	NMSG	Ursus spelaeus	St. G D24		3	Adult		Wildkirchlihöhle
Cranium	IPUW	Ursus spelaeus	SW185		3	Adult		Schwabenreith
Cranium	IPUW	Ursus spelaeus	SW2025		3	Adult		Schwabenreith
Cranium	IPUW	Ursus spelaeus	SW483		3	Adult		Schwabenreith
Cranium	IPUW	Ursus spelaeus	SW512		3	Adult		Schwabenreith
Cranium	IPUW	Ursus spelaeus	SW630		3	Adult		Schwabenreith
Cranium	IPUW	Ursus spelaeus	SW779		3	Adult		Schwabenreith
Cranium	IPUW	Ursus spelaeus	U50		3	Adult		Mixnitz
Cranium	NHMW	Ursus spelaeus	Unknown1		3	Adult
Cranium	NHMW	Ursus spelaeus	Unknown3		3	Adult		Merkenstein
Cranium	IPUW	Ursus spelaeus	5		4	Adult		Mixnitz
Cranium	NHMW	Ursus spelaeus	22		4	Adult
Cranium	IPUW	Ursus spelaeus	37		4	Adult		Mixnitz
Cranium	IPUW	Ursus spelaeus	70		4	Adult		Slouperhöhle
Cranium	NHMW	Ursus spelaeus	5317		4	Adult
Cranium	NHMW	Ursus spelaeus	5338		4	Adult
Cranium	NHMW	Ursus spelaeus	5557		4	Adult		Slouperhöhle
Cranium	IPUW	Ursus spelaeus	14,		4	Adult		Mixnitz
Cranium	IPUW	Ursus spelaeus	3000/3/37		4	Adult		Mixnitz
Cranium	IPUW	Ursus spelaeus	3000/5/106		4	Adult		Mixnitz
Cranium	NMB	Ursus spelaeus	BA-if.184		4	Adult	m	Gondenans les Moulins
Cranium	NMB	Ursus spelaeus	BA-jf.775		4	Adult	m	Gondenans les Moulins
Cranium	IfPEN	Ursus spelaeus	G/f1/1971/12		4	Adult		Zoolithenhöhle
Cranium	IfPEN	Ursus spelaeus	G/f1/1971/2		4	Adult		Zoolithenhöhle
Cranium	Montbéliard	Ursus spelaeus	MCP-2003 01-02		4	Adult		Gondenans les Moulins
Cranium	Montbéliard	Ursus spelaeus	MCP-2003 01-03		4	Adult	m	Gondenans les Moulins
Cranium	Montbéliard	Ursus spelaeus	MCP-2003 01-05		4	Adult		Gondenans les Moulins
Cranium	Montbéliard	Ursus spelaeus	MCP-2003 01-07		4	Adult		Gondenans les Moulins
Cranium	NMSG	Ursus spelaeus	St. G D13		4	Adult		Wildkirchlihöhle
Cranium	IPUW	Ursus spelaeus	SW1248		4	Adult		Schwabenreith
Cranium	IPUW	Ursus spelaeus	SW191		4	Adult		Schwabenreith
Cranium	IPUW	Ursus spelaeus	SW475		4	Adult		Schwabenreith
Cranium	IPUW	Ursus spelaeus	T25		4	Adult		Badlhöhle
Cranium	IPUW	Ursus spelaeus	U2		4	Adult		Kiriteinenhöhle
Cranium	NHMW	Ursus spelaeus	XXVII.3		4	Adult		Slouperhöhle
Cranium	NHMW	Ursus spelaeus	5544		5	Adult		Slouperhöhle
Cranium	NHMW	Ursus spelaeus	5545		5	Adult		Slouperhöhle
Cranium	IPUW	Ursus spelaeus	3000-03-05		5	Adult		Mixnitz
Cranium	IPUW	Ursus spelaeus	3000-03-15		5	Adult		Mixnitz
Cranium	IPUW	Ursus spelaeus	3000-03-21		5	Adult		Mixnitz
Cranium	IPUW	Ursus spelaeus	3000-03-30		5	Adult		Mixnitz
Cranium	IPUW	Ursus spelaeus	1,		5	Adult		Mixnitz
Cranium	IPUW	Ursus spelaeus	3000/5/108		5	Adult		Mixnitz
Cranium	IPUW	Ursus spelaeus	3000/5/109		5	Adult		Mixnitz
Cranium	IPUW	Ursus spelaeus	41,		5	Adult		Mixnitz
Cranium	NHMW	Ursus spelaeus	A5329		5	Adult		Slouperhöhle
Cranium	NHMW	Ursus spelaeus	A5552		5	Adult		Slouperhöhle
Cranium	NMB	Ursus spelaeus	BA-i65		5	Adult		Gondenans les Moulins
Cranium	IPUW	Ursus spelaeus	F65		5	Adult		Mixnitz
Cranium	Montbéliard	Ursus spelaeus	MCP-2003 01-01		5	Adult	m	Gondenans les Moulins
Cranium	Montbéliard	Ursus spelaeus	MCP-2003 01-04		5	Adult	m	Gondenans les Moulins
Cranium	IPUW	Ursus spelaeus	Mix-U1		5	Adult		Mixnitz
Cranium	RBIN	Ursus spelaeus	RBIN 2207		5	Adult	m	Goyet Cave B4
Cranium	NMSG	Ursus spelaeus	St. G D21		5	Adult	m	Wildkirchlihöhle
Cranium	NMSG	Ursus spelaeus	St.G 2		5	Adult	m	Wildkirchlihöhle
Cranium	NHMW	Ursus spelaeus	Unknown2		5	Adult		Bärenhöhle Hietlau
Cranium	NHMW	Ursus spelaeus	XXVII.2		5	Adult		Slouperhöhle
Cranium	NHMW	Ursus spelaeus	XXVII.4		5	Adult		Slouperhöhle
Mandible	NHMW	Ursus americanus	982		3	Adult
Mandible	NHMW	Ursus americanus	8268		3	Adult
Mandible	NHMW	Ursus americanus	8269		3	Adult
Mandible	NHMW	Ursus americanus	8270		3	Adult
Mandible	NHMW	Ursus americanus	8271		3	Adult
Mandible	NHMW	Ursus americanus	8272		3	Adult
Mandible	NHMW	Ursus americanus	8273		3	Adult
Mandible	NHMW	Ursus americanus	8274		3	Adult
Mandible	NHMW	Ursus americanus	8275		3	Adult
Mandible	NHMW	Ursus americanus	40543		3	Adult
Mandible	NHMW	Ursus americanus	63555		3	Adult
Mandible	NHMW	Ursus americanus	64974		3	Adult
Mandible	NMB	Ursus americanus	BA-8387		3	Adult	m	Zoo Basel
Mandible	NMB	Ursus americanus	BA-9151		3	Adult	f	Zoo Basel
Mandible	NMB	Ursus americanus	BA-9608	5 y	3	Adult	f	Zoo Basel
Mandible	NMB	Ursus americanus	BA-C.2189		3	Adult	f	Newfoundland
Mandible	NMB	Ursus americanus	BA-C.III.475	5 y	3	Adult	f
Mandible	NMBE	Ursus americanus	BE-1021778	5 y	3	Adult	m	Canada
Mandible	NMBE	Ursus americanus	BE-1042654	7 y	3	Adult	f	Canada
Mandible	NMBE	Ursus americanus	BE-1042659		3	Adult		USA
Mandible	RBIN	Ursus americanus	KBIN-1139		3	Adult	m	Zoo Brussels
Mandible	RBIN	Ursus americanus	KBIN-1139 B		3	Adult	f	Zoo Brussels
Mandible	RBIN	Ursus americanus	KBIN-3384	7 y	3	Adult	m	Solvay
Mandible	RBIN	Ursus americanus	KBIN-40169		3	Adult
Mandible	RBIN	Ursus americanus	KBIN-40170		3	Adult
Mandible	RBIN	Ursus americanus	KBIN-40171		3	Adult
Mandible	RBIN	Ursus americanus	KBIN-40172		3	Adult
Mandible	NMB	Ursus americanus	BA-2962	5 y	5	Adult	m
Mandible	NHMW	Ursus arctos	983		1	Juvenile
Mandible	NHMW	Ursus arctos	2579		1	Juvenile
Mandible	NHMW	Ursus arctos	2580		1	Juvenile
Mandible	NMBE	Ursus arctos	BE-1042348	3 m	1	Juvenile	m	Tierpark Dhälhölzli Berne
Mandible	NMBE	Ursus arctos	BE-1042350	5 m	1	Juvenile		Tierpark Dhälhölzli Berne
Mandible	NMBE	Ursus arctos	BE-1042357	4 m	1	Juvenile	m	Tierpark Dhälhölzli Berne
Mandible	NMBE	Ursus arctos	BE-1042358	4 m	1	Juvenile	f	Tierpark Dhälhölzli Berne
Mandible	NMBE	Ursus arctos	BE-1042405	4 w	1	Juvenile		Tierpark Dhälhölzli Berne
Mandible	NMBE	Ursus arctos	BE-1042406		1	Juvenile	m	Tierpark Dhälhölzli Berne
Mandible	NMBE	Ursus arctos	BE-1042407		1	Juvenile	f	Tierpark Dhälhölzli Berne
Mandible	NMBE	Ursus arctos	BE-1042408	1.5 m	1	Juvenile	f	Tierpark Dhälhölzli Berne
Mandible	NMBE	Ursus arctos	BE-1042412	4 w	1	Juvenile		Tierpark Dhälhölzli Berne
Mandible	NMB	Ursus arctos	BA-8221	8 m	2	Juvenile
Mandible	NMB	Ursus arctos	BA-C.III.351		2	Juvenile
Mandible	NMBE	Ursus arctos	BE-1042347	6 m	2	Juvenile	m	Tierpark Dhälhölzli Berne
Mandible	NMBE	Ursus arctos	BE-1042349	6 m	2	Juvenile		Tierpark Dhälhölzli Berne
Mandible	NMBE	Ursus arctos	BE-1042373	10 m	2	Juvenile	m	Tierpark Dhälhölzli Berne
Mandible	NMBE	Ursus arctos	BE-1042375	11 m	2	Juvenile	f	Tierpark Dhälhölzli Berne
Mandible	NMBE	Ursus arctos	BE-1042380	11 m	2	Juvenile	m	Tierpark Dhälhölzli Berne
Mandible	NMBE	Ursus arctos	BE-1042386	9 m	2	Juvenile	f	Tierpark Dhälhölzli Berne
Mandible	NMBE	Ursus arctos	BE-1042416	9 m	2	Juvenile	m	Tierpark Dhälhölzli Berne
Mandible	RBIN	Ursus arctos	1136 C		3	Adult	f	Zoo Brussels
Mandible	NMB	Ursus arctos	BA-10823		3	Adult	f	Finland
Mandible	NMB	Ursus arctos	BA-10870	8 y	3	Adult	f
Mandible	NMB	Ursus arctos	BA-6541		3	Adult		Berne
Mandible	NMB	Ursus arctos	BA-6542	12 m	3	Adult		Berne
Mandible	NMB	Ursus arctos	BA-C.1565		3	Adult	f	Berne
Mandible	NMB	Ursus arctos	BA-C.III.363		3	Adult	f
Mandible	NMB	Ursus arctos	BA-C.III.999		3	Adult	m
Mandible	NMBE	Ursus arctos	BE-1030174		3	Adult	f
Mandible	NMBE	Ursus arctos	BE-1042355	2 y	3	Adult	f	Tierpark Dhälhölzli Berne
Mandible	NMBE	Ursus arctos	BE-1042361	2 y	3	Adult	f	Tierpark Dhälhölzli Berne
Mandible	NMBE	Ursus arctos	BE-1042363	3 y	3	Adult	f	Tierpark Dhälhölzli Berne
Mandible	NMBE	Ursus arctos	BE-1042369	5 y	3	Adult	m	Tierpark Dhälhölzli Berne
Mandible	NMBE	Ursus arctos	BE-1042372	2 y	3	Adult	f	Tierpark Dhälhölzli Berne
Mandible	NMBE	Ursus arctos	BE-1042376	5 y	3	Adult	m	Tierpark Dhälhölzli Berne
Mandible	NMBE	Ursus arctos	BE-1042379	11 y	3	Adult	m	Tierpark Dhälhölzli Berne
Mandible	NMBE	Ursus arctos	BE-1042381	2 y	3	Adult	m	Tierpark Dhälhölzli Berne
Mandible	NMBE	Ursus arctos	BE-1042383	3 y	3	Adult	m	Tierpark Dhälhölzli Berne
Mandible	NMBE	Ursus arctos	BE-1042384		3	Adult	f	Tierpark Dhälhölzli Berne
Mandible	NMBE	Ursus arctos	BE-1042387	1 y 1m	3	Adult	m
Mandible	NMBE	Ursus arctos	BE-1042388	1.5 y	3	Adult	m	Tierpark Dhälhölzli Berne
Mandible	NMBE	Ursus arctos	BE-1042390	2.5 y	3	Adult	f	Tierpark Dhälhölzli Berne
Mandible	NMBE	Ursus arctos	BE-1042392		3	Adult	f
Mandible	NMBE	Ursus arctos	BE-1042394	4 y	3	Adult	f	Tierpark Dhälhölzli Berne
Mandible	NMBE	Ursus arctos	BE-1042396	2 y	3	Adult	f	Tierpark Dhälhölzli Berne
Mandible	NMBE	Ursus arctos	BE-1042399		3	Adult	f	Tierpark Dhälhölzli Berne
Mandible	NMBE	Ursus arctos	BE-1042418		3	Adult	m
Mandible	NMBE	Ursus arctos	BE-1042425	1.5 y	3	Adult	f
Mandible	NMBE	Ursus arctos	BE-1042426	3 y	3	Adult	f	Tierpark Dhälhölzli Berne
Mandible	NMBE	Ursus arctos	BE-1042553		3	Adult	f	Menagerie
Mandible	NMBE	Ursus arctos	BE-1042556	5 y	3	Adult	f	Alaska
Mandible	NMBE	Ursus arctos	BE-1047854		3	Adult	m	Graubünden
Mandible	NMBE	Ursus arctos	BE-1054540		3	Adult	m	Alaska
Mandible	NMBE	Ursus arctos	BE-1054620		3	Adult	f	Tierpark Dhälhölzli Berne
Mandible	NMBE	Ursus arctos	BE-1065825	5 y	3	Adult	m	Tierpark Dhälhölzli Berne
Mandible	NMSG	Ursus arctos	St. G 3		3	Adult
Mandible	ZMUZH	Ursus arctos	ZM10308		3	Adult
Mandible	ZMUZH	Ursus arctos	ZM15198	2 y	3	Adult
Mandible	NMB	Ursus arctos	BA-C.2470	8 y	4	Adult	m	North America
Mandible	NMBE	Ursus arctos	BE-1030173		4	Adult	m	Zoo Warsaw
Mandible	NMBE	Ursus arctos	BE-1030241	22 y	4	Adult	m	Tierpark Dhälhölzli Berne
Mandible	NMBE	Ursus arctos	BE-1042374	13 y	4	Adult	f	Tierpark Dhälhölzli Berne
Mandible	NMBE	Ursus arctos	BE-1042393	27 y	4	Adult	f	Tierpark Dhälhölzli Berne
Mandible	NMBE	Ursus arctos	BE-1042410	15 y	4	Adult	m	Tierpark Dhälhölzli Berne
Mandible	NMBE	Ursus arctos	BE-1042554		4	Adult		Canada
Mandible	NMBE	Ursus arctos	BE-1042343		5	Adult	m	Tierpark Dhälhölzli Berne
Mandible	NMBE	Ursus arctos	BE-1042366	23 y	5	Adult	f	Hungary
Mandible	NMBE	Ursus arctos	BE-1042391	27 y	5	Adult	f	Romania
Mandible	NMBE	Ursus arctos	BE-1042395		5	Adult	m
Mandible	NMBE	Ursus arctos	BE-1042398	30 y	5	Adult	m	Tierpark Dhälhölzli Berne
Mandible	NMBE	Ursus arctos	BE-1042413		5	Adult	m
Mandible	NMBE	Ursus arctos	BE-1042414	32 y	5	Adult	m	Bosnia
Mandible	NMBE	Ursus arctos	BE-1042417		5	Adult	f	Zoo Warschau
Mandible	NMBE	Ursus arctos	BE-1042555		5	Adult	m	Alaska
Mandible	NMBE	Ursus arctos	BE-1042563		5	Adult	f	Graubünden
Mandible	NMBE	Ursus arctos	BE-1054621		5	Adult	m	Mongolia
Mandible	NHMW	Ursus maritimus	1322		3	Adult
Mandible	NHMW	Ursus maritimus	1366		3	Adult
Mandible	NHMW	Ursus maritimus	5320		3	Adult
Mandible	NHMW	Ursus maritimus	5321		3	Adult
Mandible	NHMW	Ursus maritimus	7138		3	Adult
Mandible	NHMW	Ursus maritimus	7140		3	Adult
Mandible	NHMW	Ursus maritimus	7141		3	Adult
Mandible	NHMW	Ursus maritimus	7142		3	Adult
Mandible	NHMW	Ursus maritimus	7143		3	Adult
Mandible	NHMW	Ursus maritimus	7144		3	Adult
Mandible	NHMW	Ursus maritimus	7145		3	Adult
Mandible	NHMW	Ursus maritimus	7147		3	Adult
Mandible	NHMW	Ursus maritimus	7148		3	Adult
Mandible	NHMW	Ursus maritimus	7149		3	Adult
Mandible	NHMW	Ursus maritimus	7225		3	Adult
Mandible	NHMW	Ursus maritimus	7794		3	Adult
Mandible	NHMW	Ursus maritimus	12691		3	Adult
Mandible	NHMW	Ursus maritimus	13176		3	Adult
Mandible	NHMW	Ursus maritimus	13329		3	Adult
Mandible	NMB	Ursus maritimus	BA-10286		3	Adult		Basel
Mandible	NMB	Ursus maritimus	BA-10302	8 y	3	Adult	f	Basel
Mandible	NMB	Ursus maritimus	BA-6548		3	Adult
Mandible	NMB	Ursus maritimus	BA-8272		3	Adult		Greenland
Mandible	NMB	Ursus maritimus	BA-9985		3	Adult
Mandible	NMB	Ursus maritimus	BA-C.1294		3	Adult	m	Basel
Mandible	NMB	Ursus maritimus	BA-C.3270	5 y	3	Adult
Mandible	NMB	Ursus maritimus	BA-C.4045		3	Adult	m
Mandible	NMB	Ursus maritimus	BA-C.III.146		3	Adult
Mandible	NMB	Ursus maritimus	BA-n.N.039		3	Adult
Mandible	NMBE	Ursus maritimus	BE-1049101		3	Adult	m	Greenland
Mandible	RBIN	Ursus maritimus	KBIN-1133 C		3	Adult	m
Mandible	RBIN	Ursus maritimus	KBIN-1133 F		3	Adult	f	Zoo Brussels
Mandible	RBIN	Ursus maritimus	KBIN-1134		3	Adult	m	Zoo Brussels
Mandible	RBIN	Ursus maritimus	KBIN-1134 B		3	Adult	f
Mandible	RBIN	Ursus maritimus	KBIN-7551		3	Adult	m
Mandible	RBIN	Ursus maritimus	KBIN-7553		3	Adult	f
Mandible	RBIN	Ursus maritimus	KBIN-7555		3	Adult	m
Mandible	RBIN	Ursus maritimus	KBIN-7556		3	Adult	m
Mandible	NMSG	Ursus maritimus	St.G1		3	Adult
Mandible	NHMW	Ursus maritimus	2568		4	Adult
Mandible	NMB	Ursus maritimus	BA-10247	8 y	4	Adult	m	Basel
Mandible	NMB	Ursus maritimus	BA-10248	8 y	4	Adult
Mandible	NMBE	Ursus maritimus	BE-1042675		4	Adult	f	Zoo Basel
Mandible	Montbéliard	Ursus spelaeus	MCP-2003 01-NB		1	Juvenile		Gondenans les Moulins
Mandible	NHMW	Ursus spelaeus	Baby		2	Juvenile
Mandible	Montbéliard	Ursus spelaeus	MCP-2003 01 14		2	Juvenile	f	Gondenans les Moulins
Mandible	IfPEN	Ursus spelaeus	Sp.72/43		2	Juvenile
Mandible	NHMW	Ursus spelaeus	2724		3	Adult		Salzhofenhöhle
Mandible	NHMW	Ursus spelaeus	5325		3	Adult
Mandible	NHMW	Ursus spelaeus	5333		3	Adult
Mandible	IfPEN	Ursus spelaeus	GL77/1115a&b		3	Adult
Mandible	IfPEN	Ursus spelaeus	GL77/1119a&b		3	Adult
Mandible	IfPEN	Ursus spelaeus	GL77/1122&1130		3	Adult
Mandible	IfPEN	Ursus spelaeus	GL77/1127&1105		3	Adult
Mandible	Montbéliard	Ursus spelaeus	MCP-2003 01 47		3	Adult	f	Gondenans les Moulins
Mandible	Montbéliard	Ursus spelaeus	MCP-2003 01-11		3	Adult		Gondenans les Moulins
Mandible	Montbéliard	Ursus spelaeus	MCP-2003 01-289		3	Adult	f	Gondenans les Moulins
Mandible	Montbéliard	Ursus spelaeus	MCP-2003 01-44		3	Adult	m	Gondenans les Moulins
Mandible	Montbéliard	Ursus spelaeus	MCP-2003 01-48		3	Adult	m	Gondenans les Moulins
Mandible	Montbéliard	Ursus spelaeus	MCP-2003 01-66		3	Adult	f	Gondenans les Moulins
Mandible	Montbéliard	Ursus spelaeus	Ro85 518-19		3	Adult		Gondenans les Moulins
Mandible	IfPEN	Ursus spelaeus	Sp.72/3		3	Adult
Mandible	NHMW	Ursus spelaeus	5317		4	Adult
Mandible	NMB	Ursus spelaeus	BA-9.166		4	Adult		Greenland
Mandible	NMB	Ursus spelaeus	BA-jf.775		4	Adult	m	Gondenans les Moulins
Mandible	Montbéliard	Ursus spelaeus	MCP-2003 01-12		4	Adult		Gondenans les Moulins
Mandible	Montbéliard	Ursus spelaeus	MCP-2003 01-145		4	Adult	m	Mancenans
Mandible	Montbéliard	Ursus spelaeus	MCP-2003 01-45		4	Adult	m	Gondenans les Moulins
Mandible	Montbéliard	Ursus spelaeus	MCP-2003 01-68		4	Adult		Gondenans les Moulins
Mandible	RBIN	Ursus spelaeus	RBIN 2172		4	Adult	f	Goyet Cave B5
Mandible	NHMW	Ursus spelaeus	XXVII.3		4	Adult
Mandible	Montbéliard	Ursus spelaeus	MCP-2003 01 15		5	Adult	m	Gondenans les Moulins
Mandible	Montbéliard	Ursus spelaeus	MCP-2003 01-142		5	Adult	m	Mancenans
Mandible	Montbéliard	Ursus spelaeus	MCP-2003 01-65		5	Adult	m	Gondenans les Moulins
Mandible	RBIN	Ursus spelaeus	RBIN 2207		5	Adult	m	Goyet Cave B4
Mandible	NMSG	Ursus spelaeus	St. G Pr 6		5	Adult	m
Mandible	NMSG	Ursus spelaeus	St.G 2		5	Adult	m
Mandible	NHMW	Ursus spelaeus	XXVII.2		5	Adult
